# Supplementary material for: Herbal Medicines against Hydatid Disease: A Systematic Review (2000–2021)
Source: Life (Basel). 2022 May 2;12(5):676. doi: 10.3390/life12050676 (PMC9145516; doi:10.3390/life12050676)
Supplement: Supplementary file 1 [file life-12-00676-s001.zip]

Archive with 1 entries (1 files):
- life-1681000-supplementary.pdf
